# Supplementary material for: Evaluation of Minnesota Phosphorus Loss Index performance
Source: J Environ Qual. 2024 Oct 8;54(4):827–37. doi: 10.1002/jeq2.20635 (PMC12265854; doi:10.1002/jeq2.20635)
Supplement: Supplementary file 2 — Supporting Information [file JEQ2-54-827-s002.xlsx]

## Sheet: Table S1
Supplemental Table S1: Edge-of-Field data used in evaluating the Minnesota Phosphorus Index by site-year
			Edge-of-Field P Load (kg ha-1)
Institution or Study	Site	Year	Soluble P	Total P
Gessel et al. (2004)	AC	1999	0.04	1.7
		2000	0.03	1.41
		2001	0.17	4.39
	AD	1999	0.04	1.71
		2000	0.02	1.01
		2001	0.48	4.75
	AE	1999	0.03	1.1
		2000	0.02	0.71
		2001	1.11	4.19
	AF	1999	0.04	1.71
		2000	0.04	1.71
		2001	0.14	3.48
Ghane et al. (2016)	Y	2007	n/a	0.16
		2009	n/a	0.16
		2010	n/a	0.39
		2011	n/a	0.54
		2012	n/a	0.12
	Z	2007	n/a	0.19
		2009	n/a	0.2
		2010	n/a	0.83
		2011	n/a	0.57
		2012	n/a	0.24
Hansen (1998)	E	1996	0.11	0.21
		1997	0.12	0.28
	F	1996	0.13	0.31
		1997	0.11	0.2
Minnesota Discovery Farms	A	2011	0.22	0.71
		2012	0.35	0.51
		2013	0.51	0.96
		2014	0.34	0.91
		2015	0.08	0.42
		2016	0.4	2.44
		2017	0.12	0.29
	G	2012	0.68	3.69
		2013	1.2	2.94
		2014	1.37	4.28
		2015	0.57	0.96
		2016	0.35	0.59
		2017	0.12	0.23
		2018	0.27	0.64
	H	2012	0.18	1.61
		2013	0.24	0.62
		2014	0.65	2.28
		2016	0.37	0.65
	I	2011	0.73	1.4
		2012	0.52	1
		2013	0.9	1.29
		2014	0.78	1.14
		2015	0.1	0.19
		2016	0.45	0.71
	J	2013	1.14	1.82
		2014	0.7	0.95
		2015	0.17	0.47
		2016	0.11	0.31
		2017	0.03	0.12
		2018	0.05	0.07
	P	2012	0.05	0.23
		2013	0.27	0.42
		2014	0.28	0.8
		2015	0.12	0.21
		2016	0.23	0.84
		2017	0.34	0.52
	S	2018	1.16	3.04
	T	2018	1.56	2.9
	AA	2018	0.22	0.39
	AB	2014	0.26	0.45
		2016	0.49	0.82

## Sheet: Table S2
Supplemental Table S2: Summary of discharge and water monitoring methods by institution or study
Institution or Study	Sites	Surface Runoff Volume	Subsurface Discharge Volume	Phosphorus Sampling
Minnesota Discovery Farms	A, G, H, I, J, P, S, T, AA, AB	Collected via flume; stage measured by pressure transducer	Flow stage over in-line weir with an area-velocity sensor or pressure transducer	Flow-proportional sampling; composited by runoff event
Hansen (1998)	E, F	Collected via flume; stage measured by pneumatic pressure on nitrogen gas lines inside stilling well	No subsurface drainage	Flow-proportional sampling; 6 and 12 samples composited in each bottle for rainfall and snowmelt events, respectively
Gessel et al. (2004)	AC, AD, AE, AF	Collected via flume; measured by tipping bucket flow meter	No subsurface drainage	Flow-proportional sampling; composited by runoff event
Ghane et al. (2016)	Y, Z	Collected via surface inlet and combined with tile flow	In-pipe measurement every minute using an area-velocity sensor (site AE) or paddlewheel flow sensor (site AF)	Flow-proportional sampling, samples composited every 2 to 4 days

## Sheet: Table S3
Supplemental Table S3: Site characteristics of the monitoring sites used for evaluating performance of the Minnesota Phosphorus Index
Site	n	County	Subsurface drainage	Soil hydrologic group	Cropping sequencea	P fertilizer source	Typical surface cover at planting	Soil test P (as Olsen-P)b	Soil organic matter (%)	Mean annual P2O5 application rate (kg ha-1)
A	7	Goodhue	no	B/D	A-A-A-Cs-Cs-Cs-A	organic	>20%	51	3.4	147
E	2	Scott	no	B	C-C	inorganic	>20%	23	4.2	0
F	2	Scott	no	B	C-C	inorganic	>20%	23	4.2	0
G	7	Wright	yes	B	Cs-Cs-Cs-A-A-A-A	mixed	>20%	17	4.8	80
H	4	Stearns	yes	B/D	Cs-C-Cs-A-A	organic	<5%	42	3.9	57
I	6	Chisago	no	B	C-S-C-S-C-S	inorganic	>20%	25	1.8	22
J	6	Dodge	yes	C	C-S-C-S-C-S	mixed	5-20%	44	5.2	18
P	7	Blue Earth	yes	C/D	C-S-C-S-C	mixed	5-20%	17	6.1	35
S	1	Redwood	yes	B	C	inorganic	>20%	21	4.4	51
T	1	Redwood	yes	B	C	inorganic	>20%	31	4.9	51
Y	5	Kandiohi	yes	B/D	S-C-S-C-C	mixed	<5%	18	5.1	19
Z	5	Kandiohi	yes	B	S-C-S-C-C	mixed	<5%	15	5.2	0
AA	1	McLeod	yes	B/D	S	inorganic	>20%	11	5.6	0
AB	1	Rock	no	B	C	mixed	>20%	59	5.1	62
AC	3	Stevens	no	B	C-S-C	organic	>20%	10	4.5	14
AD	3	Stevens	no	B	C-S-C	organic	>20%	10	4.4	28
AE	3	Stevens	no	B	C-S-C	organic	>20%	13	4.5	56
AF	3	Stevens	no	B	C-S-C	organic	>20%	5	4.3	0
aC: corn grain; Cs: corn silage; S: soybean; A: alfalfa
bSoil test values for sites A, E, F, G, I, J, P, S, T, AA, and AB converted from Bray-P to Olsen-P equivalent using equation presented in Moncreif et al. (2006)
